# Supplementary material for: The Epidemiology of Meningococcal Disease and Carriage, Genotypic Characteristics and Antibiotic Resistance of Neisseria meningitidis Isolates in Zhejiang Province, China, 2011–2021
Source: Front Microbiol. 2022 Jan 24;12:801196. doi: 10.3389/fmicb.2021.801196 (PMC8819144; doi:10.3389/fmicb.2021.801196)
Supplement: Supplementary file 1 [file Table_1.XLSX]

## Sheet: Sheet1
PubMLST ID	Isolate	Country	Year	Disease	Serogroup	ST	Clonal complex (CC)
2281	M7089	USA	2000	invasive	W	11	ST-11 complex
2290	M7124	Saudi Arabia	2000	invasive	W	11	ST-11 complex
17191	18581	Madagascar	2001	invasive	W	11	ST-11 complex
17192	19121	Madagascar	2001	invasive	W	11	ST-11 complex
17195	19678	Madagascar	2002	invasive	W	11	ST-11 complex
19381	NM9261	Burkina Faso	2002	invasive	W	11	ST-11 complex
19957	M00 241317	UK	2000	invasive	W	11	ST-11 complex
20462	M12 240196	UK	2012	invasive	W	11	ST-11 complex
21573	SA_serogroup W_NM1	South Africa	2008	septicaemia	W	11	ST-11 complex
21578	SA_serogroup W_NM6	South Africa	2004	septicaemia	W	11	ST-11 complex
21581	SA_serogroup W_NM9	South Africa	2007	meningitis	W	11	ST-11 complex
21582	SA_serogroup W_NM10	South Africa	2010	meningitis	W	11	ST-11 complex
21583	SA_serogroup W_NM11	South Africa	2011	meningitis	W	11	ST-11 complex
21584	SA_serogroup W_NM12	South Africa	2006	septicaemia	W	11	ST-11 complex
21587	SA_serogroup W_NM15	South Africa	2003	septicaemia	W	11	ST-11 complex
21588	SA_serogroup W_NM16	South Africa	2005	meningitis and septicaemia	W	11	ST-11 complex
26898	IE13Nm02	Ireland	2013	invasive	W	11	ST-11 complex
26899	12003_2013	Ireland	2013	invasive	W	11	ST-11 complex
26914	IE13Nm18	Ireland	2013	invasive	W	11	ST-11 complex
27087	LNP19995	Burkina Faso	2002	meningitis	W	11	ST-11 complex
29313	39319	South Africa	2013	meningitis	W	11	ST-11 complex
29314	39619	South Africa	2013	invasive	W	11	ST-11 complex
29315	16661	South Africa	2004	meningitis	W	11	ST-11 complex
29316	13283	South Africa	2004	meningitis	W	11	ST-11 complex
29317	20033	South Africa	2008	invasive	W	11	ST-11 complex
29318	40328	South Africa	2013	invasive	W	11	ST-11 complex
29319	35477	South Africa	2012	invasive	W	11149	ST-11 complex
29320	5453	South Africa	2006	meningitis	W	11	ST-11 complex
29321	14493	South Africa	2007	invasive	W	11	ST-11 complex
29322	12198	South Africa	2007	invasive	W	11	ST-11 complex
29323	37252	South Africa	2012	meningitis	W	11	ST-11 complex
29324	11361	South Africa	2003	meningitis	W	11	ST-11 complex
29325	11665	South Africa	2003	invasive	W	11	ST-11 complex
29326	2266	South Africa	2005	meningitis	W	11	ST-11 complex
29327	14983	South Africa	2007	invasive	W	11	ST-11 complex
29328	30301	South Africa	2010	meningitis	W	11	ST-11 complex
29329	17690	South Africa	2004	invasive	W	11	ST-11 complex
29330	15984	South Africa	2004	meningitis	W	11	ST-11 complex
29331	4846	South Africa	2005	meningitis	W	11	ST-11 complex
29332	30147	South Africa	2010	invasive	W	11	ST-11 complex
29333	11924	South Africa	2003	invasive	W	11	ST-11 complex
29334	11009	South Africa	2003	invasive	W	11	ST-11 complex
29336	29572	South Africa	2010	invasive	W	11	ST-11 complex
29337	1356	South Africa	2005	meningitis	W	11	ST-11 complex
29338	8881	South Africa	2006	invasive	W	11	ST-11 complex
29339	21313	South Africa	2009	invasive	W	11	ST-11 complex
29340	17548	South Africa	2008	septicaemia	W	11	ST-11 complex
29342	15736	South Africa	2007	invasive	W	11	ST-11 complex
29346	35813	South Africa	2012	invasive	W	11	ST-11 complex
29347	24836	South Africa	2009	meningitis	W	11	ST-11 complex
29348	25348	South Africa	2009	invasive	W	11	ST-11 complex
29349	28444	South Africa	2010	meningitis	W	11	ST-11 complex
29351	5855	South Africa	2006	meningitis	W	11	ST-11 complex
29355	25472	South Africa	2009	meningitis	W	11	ST-11 complex
29356	21974	South Africa	2009	meningitis	W	11	ST-11 complex
29359	18470	South Africa	2008	invasive	W	11	ST-11 complex
29360	35487	South Africa	2012	invasive	W	11	ST-11 complex
29361	33281	South Africa	2011	septicaemia	W	11	ST-11 complex
29362	10114	South Africa	2006	invasive	W	11	ST-11 complex
29363	34709	South Africa	2011	invasive	W	11151	ST-11 complex
29364	33509	South Africa	2011	invasive	W	11	ST-11 complex
29368	31847	South Africa	2011	septicaemia	W	11	ST-11 complex
29369	34873	South Africa	2012	invasive	W	11	ST-11 complex
29370	5032	South Africa	2005	meningitis	W	11	ST-11 complex
29383	16486	South Africa	2008	meningitis	W	11	ST-11 complex
29387	41003	South Africa	2013	invasive	W	11	ST-11 complex
29396	40559	South Africa	2013	meningitis	W	11	ST-11 complex
29677	M01 242608	UK	2001	invasive	W	11	ST-11 complex
29679	M01 242679	UK	2001	invasive	W	11	ST-11 complex
29680	M01 242591	UK	2001	invasive	W	11	ST-11 complex
29681	M01 242700	UK	2001	invasive	W	11	ST-11 complex
29683	M02 240124	UK	2002	invasive	W	11	ST-11 complex
29684	M01 242717	UK	2001	invasive	W	11	ST-11 complex
29686	M02 240227	UK	2002	invasive	W	11	ST-11 complex
29688	M02 240422	UK	2002	invasive	W	11	ST-11 complex
29689	M02 240440	UK	2002	invasive	W	11	ST-11 complex
29690	M02 240609	UK	2002	invasive	W	11	ST-11 complex
29699	M03 240692	UK	2003	invasive	W	11	ST-11 complex
29700	M03 240696	UK	2003	invasive	W	11	ST-11 complex
29702	M04 240429	UK	2004	invasive	W	11	ST-11 complex
29704	M05 241067	UK	2005	invasive	W	11	ST-11 complex
29705	M06 240459	UK	2006	invasive	W	11	ST-11 complex
29707	M07 240118	UK	2007	invasive	W	11	ST-11 complex
29709	M07 240774	UK	2007	invasive	W	247	ST-11 complex
29710	M07 240922	UK	2007	invasive	W	247	ST-11 complex
29714	M10 240005	UK	2010	invasive	W	11	ST-11 complex
29715	M09 240862	UK	2009	invasive	W	11	ST-11 complex
29716	M09 240900	UK	2009	invasive	W	11	ST-11 complex
29718	M10 240389	UK	2010	invasive	W	11	ST-11 complex
29719	M10 240452	UK	2010	invasive	W	11	ST-11 complex
29722	M13 240530	UK	2013	invasive	W	11	ST-11 complex
29775	M00 241395	UK	2000	invasive	W	11	ST-11 complex
29776	PM9TS	UK	2000	invasive	W	11	ST-11 complex
29778	PM9CSF	UK	2000	invasive	W	11	ST-11 complex
29813	PM12B	UK	2011	invasive	W	11	ST-11 complex
29814	PM12TS	UK	2011	invasive	W	11	ST-11 complex
29928	M00 241341	UK	2000	invasive	W	11	ST-11 complex
30065	M14 240067	Turkey	2006	invasive	W	11	ST-11 complex
30066	M14 240068	Turkey	2005	invasive	W	11	ST-11 complex
30067	M14 240069	Turkey	2006	invasive	W	11	ST-11 complex
30069	M12 240156 b	UK	2012	invasive	W	11	ST-11 complex
30070	M12 240160 b	UK	2012	invasive	W	11	ST-11 complex
30072	M11 240099 b	UK	2011	invasive	W	11	ST-11 complex
30075	2000081	Senegal	2000	meningitis	W	11	ST-11 complex
30076	2000175	Cameroon	2000	meningitis	W	11	ST-11 complex
30077	2000176	Cameroon	2000	meningitis	W	11	ST-11 complex
30078	2002011	Cameroon	2000	meningitis	W	11	ST-11 complex
30079	2000058	Senegal	2000	meningitis	W	11	ST-11 complex
30080	2001076	Algeria	2001	meningitis	W	11	ST-11 complex
30081	2002015	Cameroon	2001	meningitis	W	11	ST-11 complex
30082	2002016	Cameroon	2001	meningitis	W	11	ST-11 complex
30083	2002021	Cameroon	2001	meningitis	W	11	ST-11 complex
30085	2002029	Cameroon	2001	meningitis	W	11	ST-11 complex
30086	2001068	Chad	2001	meningitis	W	11	ST-11 complex
30087	2002018	Niger	2001	meningitis	W	11	ST-11 complex
30088	2002019	Niger	2001	meningitis	W	11	ST-11 complex
30089	2002039	Niger	2002	meningitis	W	11	ST-11 complex
30090	2002040	Niger	2002	meningitis	W	11	ST-11 complex
30091	2002058	Niger	2002	meningitis	W	11	ST-11 complex
30092	2002059	Niger	2002	meningitis	W	11	ST-11 complex
30093	2003019	Niger	2003	meningitis	W	11	ST-11 complex
30094	2003034	Niger	2003	meningitis	W	11	ST-11 complex
30095	2003035	Niger	2003	meningitis	W	11	ST-11 complex
30096	2003054	Niger	2003	meningitis	W	11	ST-11 complex
30097	2003055	Niger	2003	meningitis	W	11	ST-11 complex
30098	2004264	Burkina Faso	2004	meningitis	W	11	ST-11 complex
30099	2004265	Burkina Faso	2004	meningitis	W	11	ST-11 complex
30100	2004267	Burkina Faso	2004	meningitis	W	11	ST-11 complex
30101	2004268	Burkina Faso	2004	meningitis	W	11	ST-11 complex
30104	2001213	Burkina Faso	2001	meningitis	W	11	ST-11 complex
30105	2001214	Burkina Faso	2001	meningitis	W	11	ST-11 complex
30106	2001215	Burkina Faso	2001	meningitis	W	11	ST-11 complex
30107	2001069	Senegal	2001	meningitis	W	11	ST-11 complex
30441	IBD-785	France	2012	invasive	W	11	ST-11 complex
30444	IBD-788	France	2012	invasive	W	9005	ST-11 complex
30521	IBD-916	Germany	2011	invasive	W	11	ST-11 complex
30952	IBD-1079	Germany	2012	invasive	W	11	ST-11 complex
31077	IBD-1103	Germany	2012	invasive	W	247	ST-11 complex
31148	M14 240411	Argentina	2008	invasive	W	11	ST-11 complex
31149	M14 240412	Argentina	2010	invasive	W	11	ST-11 complex
31150	M14 240413	Argentina	2011	invasive	W	10856	ST-11 complex
31151	M14 240414	Argentina	2011	invasive	W	10857	ST-11 complex
31152	M14 240415	Argentina	2012	invasive	W	11	ST-11 complex
31155	M14 240416	Brazil	2011	invasive	W	11	ST-11 complex
31156	M14 240417	Brazil	2011	invasive	W	11	ST-11 complex
31157	M14 240418	Brazil	2011	invasive	W	11	ST-11 complex
31158	M14 240419	Brazil	2010	invasive	W	11	ST-11 complex
31159	M14 240420	Brazil	2008	invasive	W	11	ST-11 complex
31161	M14 240422	Brazil	2008	invasive	W	11	ST-11 complex
31164	M14 240443	France	2000	invasive	W	11	ST-11 complex
31165	M14 240444	France	2000	invasive	W	11	ST-11 complex
31166	M14 240445	France	2014	invasive	W	11	ST-11 complex
31167	M14 240446	France	2014	invasive	W	11	ST-11 complex
36845	2685	Italy	2015	meningitis	W	11	ST-11 complex
36847	2693	Italy	2014	septicaemia	W	11	ST-11 complex
36848	2593	Italy	2014	meningitis	W	11	ST-11 complex
36849	2585	Italy	2014	meningitis	W	11	ST-11 complex
38127	M14 240515	UK	2014	invasive	W	11	ST-11 complex
38573	M1284LII/13	Russia	2015	meningitis and septicaemia	W	11	ST-11 complex
38614	15-244	Sweden	2015	invasive	W	11	ST-11 complex
38615	15-303	Sweden	2015	invasive	W	11	ST-11 complex
38622	590-66	Sweden	2000	invasive	W	11	ST-11 complex
38690	1559000123	Sweden	2015	invasive	W	11	ST-11 complex
38691	1559000163	Sweden	2015	invasive	W	11	ST-11 complex
38692	15-33	Sweden	2015	invasive	W	11	ST-11 complex
39441	M15 240722b	UK	2015	invasive	W	11	ST-11 complex
39601	17-216	Sweden	2017	invasive	W	8529	ST-11 complex
39602	17-219	Sweden	2017	invasive	W	11	ST-11 complex
39603	17-253	Sweden	2017	invasive	W	11	ST-11 complex
39608	LNP29198abd	France	2017	invasive	W	11	ST-11 complex
39629	83-15	Niger	2015	invasive	W	11	ST-11 complex
39630	111-15	Niger	2015	invasive	W	11	ST-11 complex
39632	171-15	Niger	2015	invasive	W	11	ST-11 complex
39633	179-15	Niger	2015	invasive	W	11	ST-11 complex
41582	LNP28415	France	2016	invasive	W	11	ST-11 complex
40387	LNP28359abd	France	2015	invasive	W	11	ST-11 complex
40391	LNP28363	France	2015	invasive	W	11	ST-11 complex
40399	LNP28371	France	2015	invasive	W	11	ST-11 complex
40401	LNP28374	France	2016	invasive	W	11	ST-11 complex
40414	DZ4	Algeria	2015	invasive	W	11	ST-11 complex
40416	DZ7	Algeria	2015	invasive	W	11	ST-11 complex
96383	M44518	USA	2017	invasive	W	11	ST-11 complex
96387	M44514	USA	2017	invasive	W	11	ST-11 complex
41187	Z0605086	Central African Republic	2015	invasive	W	11	ST-11 complex
41188	Z0512115	Central African Republic	2015	invasive	W	11	ST-11 complex
41189	Z0612118	Central African Republic	2015	invasive	W	11	ST-11 complex
41190	Z0710082	Central African Republic	2015	invasive	W	11	ST-11 complex
41560	M15 240982	UK	2015	invasive	W	11	ST-11 complex
41955	Togo_00073_16	Togo	2016	invasive	W	11	ST-11 complex
41956	Togo_00075_16	Togo	2016	invasive	W	11	ST-11 complex
41957	Togo_M0800_16	Togo	2016	invasive	W	11	ST-11 complex
41958	Togo_M0842_16	Togo	2016	invasive	W	11	ST-11 complex
41963	16-75	Sweden	2016	invasive	W	11	ST-11 complex
41964	16-87	Sweden	2016	invasive	W	11	ST-11 complex
42046	LNP28480	France	2016	invasive	W	11	ST-11 complex
42202	LNP28503	France	2016	invasive	W	11	ST-11 complex
42206	LNP28508	France	2016	invasive	W	11	ST-11 complex
42209	LNP28511	France	2016	invasive	W	11	ST-11 complex
42363	1459000159	Sweden	2014	invasive	W	11	ST-11 complex
42391	1459000627	Sweden	2014	invasive	W	11	ST-11 complex
42424	16-26	Sweden	2016	invasive	W	11	ST-11 complex
42436	16-68	Sweden	2016	invasive	W	11	ST-11 complex
42786	16-193	Sweden	2016	invasive	W	11	ST-11 complex
43525	49567	South Africa	2016	invasive	W	11	ST-11 complex
43528	49759	South Africa	2016	invasive	W	11	ST-11 complex
43533	49994	South Africa	2016	invasive	W	11	ST-11 complex
44005	a0311084	Central African Republic	2016	invasive	W	11	ST-11 complex
44006	a0217085	Central African Republic	2016	invasive	W	11	ST-11 complex
44007	a0217086	Central African Republic	2016	invasive	W	11	ST-11 complex
44008	a0311087	Central African Republic	2016	invasive	W	11	ST-11 complex
44009	a0308109	Central African Republic	2016	invasive	W	11	ST-11 complex
44654	52108	South Africa	2017	invasive	W	11	ST-11 complex
44657	53211	South Africa	2017	invasive	W	11	ST-11 complex
46742	LNP27948	France	2015	invasive	W	11	ST-11 complex
47005	M25070	Mali	2012	invasive	W	11	ST-11 complex
47006	M25087	Mali	2012	invasive	W	11	ST-11 complex
47009	M25472	Burkina Faso	2012	invasive	W	11	ST-11 complex
47010	M25476	Burkina Faso	2012	invasive	W	11	ST-11 complex
50241	M1647/16	Russia	2016	meningitis and septicaemia	W	11	ST-11 complex
50801	LNP26327	France	2011	invasive	W	9005	ST-11 complex
41728	LNP28436	France	2016	invasive	W	11	ST-11 complex
50808	LNP26582	France	2012	invasive	W	11	ST-11 complex
50809	LNP26586	France	2012	invasive	W	11	ST-11 complex
50810	LNP26592	France	2012	invasive	W	11	ST-11 complex
41857	LNP28585abd	France	2016	invasive	W	11	ST-11 complex
50815	LNP26624	France	2012	invasive	W	11	ST-11 complex
50829	LNP27059	France	2013	invasive	W	11	ST-11 complex
50830	LNP27110	France	2013	invasive	W	11	ST-11 complex
50840	LNP27460	France	2013	invasive	W	11	ST-11 complex
50835	LNP27199	France	2013	invasive	W	11	ST-11 complex
42767	LNP28547	France	2016	invasive	W	11	ST-11 complex
42769	LNP28549	France	2016	invasive	W	11	ST-11 complex
42782	LNP28563	France	2016	invasive	W	11	ST-11 complex
43996	LNP28618at	France	2016	invasive	W	4277	ST-11 complex
42758	LNP28533	France	2016	invasive	W	10651	ST-11 complex
42213	LNP28515at	France	2016	invasive	W	11	ST-11 complex
51557	LNP28927	France	2017	invasive	W	11	ST-11 complex
51622	22282	Spain	2016	septicaemia	W	11	ST-11 complex
51623	22315	Spain	2016	septicaemia	W	11	ST-11 complex
51624	22328	Spain	2016	septicaemia	W	11	ST-11 complex
51626	22344	Spain	2016	septicaemia	W	11	ST-11 complex
51627	22345	Spain	2016	septicaemia	W	11	ST-11 complex
51628	18275	Spain	2007	invasive	W	247	ST-11 complex
51630	20169	Spain	2011	invasive	W	11	ST-11 complex
51631	20745	Spain	2013	septicaemia	W	11	ST-11 complex
51632	20766	Spain	2013	septicaemia	W	11	ST-11 complex
51633	20949	Spain	2014	meningitis	W	11	ST-11 complex
51634	21077	Spain	2015	septicaemia	W	11	ST-11 complex
51635	22089	Spain	2015	meningitis and septicaemia	W	11	ST-11 complex
51636	22096	Spain	2015	septicaemia	W	11	ST-11 complex
51637	22160	Spain	2015	septicaemia	W	11	ST-11 complex
51639	22201	Spain	2016	septicaemia	W	10651	ST-11 complex
51640	22233	Spain	2016	septicaemia	W	11	ST-11 complex
51873	NMLW090	Canada	2014	invasive	W	10826	ST-11 complex
51874	NMLW115L	Canada	2015	invasive	W	11	ST-11 complex
51875	NMLW130	Canada	2015	invasive	W	11	ST-11 complex
51877	NMLW020	Canada	2016	invasive	W	11	ST-11 complex
51878	NMLW051	Canada	2016	invasive	W	11	ST-11 complex
51879	NMLW052	Canada	2016	invasive	W	11	ST-11 complex
51880	NMLW110	Canada	2016	invasive	W	11	ST-11 complex
51881	NMLW046	Canada	2016	invasive	W	11	ST-11 complex
51883	NMLW083	Canada	2014	invasive	W	11	ST-11 complex
51884	NMLW132	Canada	2015	invasive	W	11	ST-11 complex
51886	NMLW144	Canada	2011	invasive	W	11	ST-11 complex
51887	NMLW009	Canada	2014	invasive	W	11	ST-11 complex
51888	NMLW080	Canada	2015	invasive	W	11371	ST-11 complex
51910	17-118	Sweden	2017	invasive	W	11	ST-11 complex
51922	NMLW100	Canada	2015	invasive	W	11	ST-11 complex
52131	LNP28960abd	France	2017	invasive	W	11	ST-11 complex
52431	LNP28991abd	France	2017	invasive	W	11	ST-11 complex
52796	17-186	Sweden	2017	invasive	W	11	ST-11 complex
53178	M16 240879	UK	2016	invasive	W	11	ST-11 complex
53526	LNP29128abd	France	2017	invasive	W	11	ST-11 complex
53694	NMLW099	Canada	2000	invasive	W	11	ST-11 complex
53699	NMLW234	Canada	2001	invasive	W	11	ST-11 complex
53803	NMLW014	Canada	2017	invasive	W	12818	ST-11 complex
53804	NMLW018	Canada	2017	invasive	W	11	ST-11 complex
53805	NMLW020i	Canada	2017	invasive	W	11	ST-11 complex
53806	NMLW029	Canada	2017	invasive	W	11	ST-11 complex
54661	BuFa2-11	Burkina Faso	2011	invasive	W	11	ST-11 complex
54663	BuFa4-11	Burkina Faso	2011	invasive	W	11	ST-11 complex
54664	BuFa5-11	Burkina Faso	2011	invasive	W	11	ST-11 complex
54671	BuFa12-11	Burkina Faso	2011	invasive	W	11	ST-11 complex
54672	BuFa13-11	Burkina Faso	2011	invasive	W	11	ST-11 complex
54689	Mali2-11	Mali	2011	invasive	W	11	ST-11 complex
54690	Mali3-11	Mali	2011	invasive	W	11	ST-11 complex
54691	Mali6-11	Mali	2011	invasive	W	11	ST-11 complex
54692	Mali7-11	Mali	2011	invasive	W	11	ST-11 complex
54701	BuFa6_13	Burkina Faso	2013	invasive	W	11	ST-11 complex
54702	BuFa7_13	Burkina Faso	2013	invasive	W	11	ST-11 complex
54705	BuFa10_13	Burkina Faso	2013	invasive	W	11	ST-11 complex
54706	BuFa11_13	Burkina Faso	2013	invasive	W	11	ST-11 complex
54707	BuFa12_13	Burkina Faso	2013	invasive	W	11	ST-11 complex
54727	Tch50-13	Chad	2013	invasive	W	11	ST-11 complex
54734	Tch78-13	Chad	2013	invasive	W	11	ST-11 complex
54741	M596-14	Togo	2014	invasive	W	11	ST-11 complex
54742	M561-14	Togo	2014	invasive	W	11	ST-11 complex
54743	M592-14	Togo	2014	invasive	W	11	ST-11 complex
54744	Tch7-15	Chad	2015	invasive	W	11	ST-11 complex
54745	Tch6-12	Chad	2012	invasive	W	11	ST-11 complex
54746	Tch12-12	Chad	2012	invasive	W	11	ST-11 complex
54747	M555-14	Togo	2014	invasive	W	11	ST-11 complex
54748	Tch15-12	Chad	2012	invasive	W	11	ST-11 complex
54752	Tch55-12	Chad	2012	invasive	W	11	ST-11 complex
54759	Tch89-12	Chad	2012	invasive	W	11	ST-11 complex
54763	BuFa3-12	Burkina Faso	2012	invasive	W	11	ST-11 complex
54764	BuFa8-12	Burkina Faso	2012	invasive	W	9766	ST-11 complex
54765	BuFa9-12	Burkina Faso	2012	invasive	W	11	ST-11 complex
54777	Tch9-13	Chad	2013	invasive	W	11	ST-11 complex
54794	M532-14	Togo	2014	invasive	W	9766	ST-11 complex
54798	Mali8-11	Mali	2011	invasive	W	11	ST-11 complex
54801	Tch11-13	Chad	2013	invasive	W	11	ST-11 complex
54803	Tch10-14	Chad	2014	invasive	W	11	ST-11 complex
54859	Tch9-11	Chad	2011	invasive	W	11	ST-11 complex
56417	Men20D1	UK	2017	invasive	W	11	ST-11 complex
56464	170-11	Niger	2011	invasive	W	11	ST-11 complex
56465	177-11	Niger	2011	invasive	W	11	ST-11 complex
56466	217-11	Niger	2011	invasive	W	11	ST-11 complex
56467	218-11	Niger	2011	invasive	W	11	ST-11 complex
56468	270-11	Niger	2011	invasive	W	11	ST-11 complex
56524	Y0115012	Central African Republic	2015	invasive	W	11	ST-11 complex
56647	341221	China	2012	meningitis	W	11	ST-11 complex
56651	371501	China	2015	meningitis	W	11	ST-11 complex
56652	411216	China	2012	meningitis	W	11	ST-11 complex
56653	431222	China	2012	meningitis	W	11	ST-11 complex
56654	441401	China	2014	meningitis	W	11	ST-11 complex
56658	441208	China	2012	meningitis	W	11	ST-11 complex
57231	Togo_M0768-17	Togo	2015	invasive	W	11	ST-11 complex
57232	Togo_M0776-17	Togo	2015	invasive	W	11	ST-11 complex
57233	Togo_M0781-17	Togo	2015	invasive	W	11	ST-11 complex
57234	Togo_M0784-17	Togo	2015	invasive	W	11	ST-11 complex
57235	Togo_M0797-17	Togo	2015	invasive	W	11	ST-11 complex
57278	LNP29579abd	France	2018	invasive	W	11	ST-11 complex
57598	LNP29591abd	France	2018	invasive	W	11	ST-11 complex
58379	M42612	Burkina Faso	2014	invasive	W	11	ST-11 complex
58380	M42613	Burkina Faso	2014	invasive	W	11	ST-11 complex
58381	M42615	Burkina Faso	2014	invasive	W	11	ST-11 complex
58383	M38788	Burkina Faso	2015	invasive	W	11	ST-11 complex
58384	M38824	Burkina Faso	2015	invasive	W	11	ST-11 complex
58385	M38825	Burkina Faso	2015	invasive	W	9766	ST-11 complex
58386	M38822	Burkina Faso	2015	invasive	W	9766	ST-11 complex
58387	M38790	Burkina Faso	2015	invasive	W	11	ST-11 complex
58417	M42630	Burkina Faso	2016	invasive	W	11	ST-11 complex
58418	M42631	Burkina Faso	2016	invasive	W	11	ST-11 complex
58419	M42634	Burkina Faso	2016	invasive	W	11	ST-11 complex
58955	LNP29859abd	France	2018	invasive	W	11	ST-11 complex
59525	LNP29916abd	France	2018	invasive	W	11	ST-11 complex
59681	47575	South Africa	2016	invasive	W	11	ST-11 complex
59682	47576	South Africa	2016	invasive	W	11	ST-11 complex
59718	51260	South Africa	2017	invasive	W	10651	ST-11 complex
59722	51544	South Africa	2017	invasive	W	11	ST-11 complex
59724	51658	South Africa	2017	invasive	W	11	ST-11 complex
60727	M17 240711	UK	2017	invasive	W	11	ST-11 complex
60984	M17 240561	UK	2016	invasive	W	11	ST-11 complex
61196	M1732/18	Russia	2018	invasive	W	11	ST-11 complex
61288	18-62	Sweden	2018	invasive	W	11	ST-11 complex
61289	18-87	Sweden	2018	invasive	W	11	ST-11 complex
61292	18-122	Sweden	2018	invasive	W	11	ST-11 complex
61294	18-151	Sweden	2018	invasive	W	11	ST-11 complex
61296	18-164	Sweden	2018	invasive	W	11	ST-11 complex
61352	Nm-146	Russia	2018	septicaemia	W	11	ST-11 complex
63671	M18 240493	UK	2018	invasive	W	11	ST-11 complex
70774	19-548	Sweden	2019	invasive	W	11	ST-11 complex
70775	19-756	Sweden	2019	invasive	W	11	ST-11 complex
70776	19-806	Sweden	2019	invasive	W	11	ST-11 complex
70778	19-909	Sweden	2019	invasive	W	11	ST-11 complex
70785	19-1057	Sweden	2019	invasive	W	11	ST-11 complex
71652	NZ18MI0005	New Zealand	2018	invasive	W	11	ST-11 complex
71653	NZ18MI0006	New Zealand	2018	septicaemia	W	11	ST-11 complex
71657	NZ18MI0011	New Zealand	2018	meningitis	W	11	ST-11 complex
71664	NZ18MI0018	New Zealand	2018	septicaemia	W	11	ST-11 complex
71666	NZ18MI0020	New Zealand	2018	septicaemia	W	11	ST-11 complex
72723	20-110	Sweden	2020	invasive	W	11	ST-11 complex
74304	20-235	Sweden	2020	invasive	W	11	ST-11 complex
75050	DE14509	Germany	2019	invasive	W	11	ST-11 complex
75058	DE14517	Germany	2019	septicaemia	W	11	ST-11 complex
75108	DE14584	Germany	2019	invasive	W	11	ST-11 complex
75120	DE14596	Germany	2020	septicaemia	W	11	ST-11 complex
75576	20-305	Sweden	2020	invasive	W	11	ST-11 complex
76285	20-333	Sweden	2020	invasive	W	11	ST-11 complex
76554	DE14628	Germany	2020	septicaemia	W	11	ST-11 complex
76562	DE14636	Germany	2020	meningitis	W	11	ST-11 complex
76566	DE14632	Germany	2020	meningitis	W	11	ST-11 complex
76579	DE14658	Germany	2020	septicaemia	W	11	ST-11 complex
81850	20-419	Sweden	2020	invasive	W	11	ST-11 complex
84266	DE14257	Germany	2018	invasive	W	11	ST-11 complex
84267	DE14260	Germany	2018	invasive	W	11	ST-11 complex
84269	DE14267	Germany	2018	invasive	W	11	ST-11 complex
84270	DE14271	Germany	2018	invasive	W	11	ST-11 complex
84272	DE14278	Germany	2018	meningitis and septicaemia	W	11	ST-11 complex
84827	DE12613	Germany	2012	meningitis and septicaemia	W	11	ST-11 complex
84829	DE12639	Germany	2012	septicaemia	W	247	ST-11 complex
84840	DE12995	Germany	2013	septicaemia	W	11	ST-11 complex
84858	DE13428	Germany	2015	septicaemia	W	11	ST-11 complex
84859	DE13525	Germany	2015	septicaemia	W	14130	ST-11 complex
84860	DE13534	Germany	2015	septicaemia	W	11	ST-11 complex
84861	DE13540	Germany	2015	invasive	W	11	ST-11 complex
84863	DE13550	Germany	2015	invasive	W	11	ST-11 complex
84865	DE13579	Germany	2016	meningitis and septicaemia	W	11	ST-11 complex
84866	DE13581	Germany	2016	septicaemia	W	11	ST-11 complex
84868	DE13601	Germany	2016	meningitis	W	11	ST-11 complex
84869	DE13605	Germany	2016	invasive	W	11	ST-11 complex
84872	DE13616	Germany	2016	meningitis	W	11	ST-11 complex
84889	DE13856	Germany	2017	invasive	W	11	ST-11 complex
84890	DE13864	Germany	2017	septicaemia	W	11	ST-11 complex
84893	DE13908	Germany	2017	septicaemia	W	11	ST-11 complex
84894	DE13947	Germany	2017	meningitis	W	11	ST-11 complex
84895	DE13973	Germany	2017	invasive	W	11	ST-11 complex
85117	M22692	Senegal	2000	invasive	W	11	ST-11 complex
85122	M07152	Saudi Arabia	2000	invasive	W	11	ST-11 complex
85123	M07142	Saudi Arabia	2000	invasive	W	11	ST-11 complex
85124	M07115	Saudi Arabia	2000	invasive	W	11	ST-11 complex
85125	M08051	Saudi Arabia	2001	invasive	W	11	ST-11 complex
85126	M08049	Saudi Arabia	2001	invasive	W	11	ST-11 complex
85152	M22191	Mali	2007	invasive	W	11	ST-11 complex
85153	M22189	Mali	2007	invasive	W	11	ST-11 complex
85163	M22803	Chad	2005	invasive	W	11	ST-11 complex
85169	M22698	Cameroon	2000	invasive	W	11	ST-11 complex
85170	M22765	Cameroon	2001	invasive	W	11	ST-11 complex
85177	M08002	Burkina Faso	2001	invasive	W	11	ST-11 complex
85178	M22797	Burkina Faso	2004	invasive	W	11	ST-11 complex
86949	2182856	The Netherlands	2018	invasive	W	11	ST-11 complex
86955	2183039	The Netherlands	2018	invasive	W	11	ST-11 complex
88124	DE14348	Germany	2018	invasive	W	11	ST-11 complex
88125	DE14350	Germany	2019	invasive	W	11	ST-11 complex
88147	DE14375	Germany	2019	invasive	W	11	ST-11 complex
88905	M4_2672/2018	Russia	2018	meningitis and septicaemia	W	11	ST-11 complex
88929	NIID535	Japan	2012	invasive	W	11	ST-11 complex
88953	NIID669	Japan	2017	invasive	W	11	ST-11 complex
88963	NIID731	Japan	2018	septicaemia	W	11	ST-11 complex
88967	NIID740	Japan	2019	septicaemia	W	11	ST-11 complex
92888	13-670	Sweden	2013	invasive	W	11	ST-11 complex
93908	IE17Nm48	Ireland	2017	invasive	W	11	ST-11 complex
93909	IE17Nm49	Ireland	2017	invasive	W	11	ST-11 complex
94004	M3_64/2019	Russia	2019	meningitis and septicaemia	W	11	ST-11 complex
96246	M41195	USA	2016	invasive	W	11	ST-11 complex
96318	M46223	USA	2017	invasive	W	11	ST-11 complex
96322	M46094	USA	2017	invasive	W	11	ST-11 complex
96328	M46087	USA	2017	invasive	W	11	ST-11 complex
96333	M46030	USA	2017	invasive	W	11	ST-11 complex
96340	M45175	USA	2017	invasive	W	11	ST-11 complex
96515	M41680	USA	2016	invasive	W	11	ST-11 complex
96527	M41667	USA	2016	invasive	W	11	ST-11 complex
96529	M41665	USA	2016	invasive	W	11	ST-11 complex
96572	M41200	USA	2016	invasive	W	11	ST-11 complex
96740	M40035	USA	2015	invasive	W	11	ST-11 complex
96741	M40033	USA	2015	invasive	W	11	ST-11 complex
96798	M39192	USA	2015	invasive	W	11	ST-11 complex
96799	M39181	USA	2015	invasive	W	11	ST-11 complex
96803	M39157	USA	2014	invasive	W	11	ST-11 complex
96804	M39156	USA	2014	invasive	W	11	ST-11 complex
96805	M39155	USA	2014	invasive	W	11	ST-11 complex
96812	M39145	USA	2015	invasive	W	11	ST-11 complex
97028	M29655	USA	2014	invasive	W	11	ST-11 complex
97030	M29651	USA	2014	invasive	W	10826	ST-11 complex
97064	M29602	USA	2013	invasive	W	11	ST-11 complex
97074	M29590	USA	2013	invasive	W	11	ST-11 complex
97075	M29589	USA	2013	invasive	W	11	ST-11 complex
97215	M28916	USA	2013	invasive	W	11	ST-11 complex
97374	M25947	USA	2013	invasive	W	11	ST-11 complex
97401	M25376	USA	2012	invasive	W	11	ST-11 complex
97418	M25024	USA	2012	invasive	W	11	ST-11 complex
97419	M25019	USA	2012	invasive	W	11	ST-11 complex
97421	M24839	USA	2012	invasive	W	11	ST-11 complex
97473	M23561	USA	2011	invasive	W	11	ST-11 complex
97582	M21688	USA	2010	invasive	W	11	ST-11 complex
97583	M21687	USA	2010	invasive	W	10826	ST-11 complex
105813	2021-011	Canada	2021	meningitis and septicaemia	W	11	ST-11 complex
105814	2021-012	Canada	2021	meningitis and septicaemia	W	11	ST-11 complex
105815	2021-015	Canada	2021	meningitis and septicaemia	W	11	ST-11 complex
105823	57886	South Africa	2019	invasive	W	11	ST-11 complex
105839	60226	South Africa	2019	invasive	W	11	ST-11 complex
105846	61198	South Africa	2019	invasive	W	11	ST-11 complex
105866	60646	South Africa	2019	invasive	W	11	ST-11 complex
105867	61189	South Africa	2019	invasive	W	11	ST-11 complex
105869	61621	South Africa	2020	invasive	W	11	ST-11 complex
105902	NML2021-010	Canada	2021	meningitis and septicaemia	W	11	ST-11 complex
105903	NML2021-014	Canada	2021	meningitis and septicaemia	W	11	ST-11 complex
105904	NML2021-021	Canada	2021	meningitis and septicaemia	W	11	ST-11 complex
106288	MM2045	Russia	2020	meningitis and septicaemia	W	11	ST-11 complex
106292	MM2054	Russia	2020	meningitis and septicaemia	W	11	ST-11 complex
106294	MM2102	Russia	2020	meningitis	W	11	ST-11 complex
106302	MM2120	Russia	2020	invasive	W	11	ST-11 complex
